# Supplementary material for: Inflammatory bowel disease and risk for hemorrhoids: a Mendelian randomization analysis
Source: Sci Rep. 2024 Jul 19;14:16677. doi: 10.1038/s41598-024-66940-y (PMC11271563; doi:10.1038/s41598-024-66940-y)
Supplement: Supplementary file 3 — Supplementary Table 1. [file 41598_2024_66940_MOESM3_ESM.xlsx]

## Sheet: SNPs related to IBD (training)
Detailed information of instrumental variables of IBD (training set)
ID	SNP	Effect_allele	Other_allele	Se	Beta	Chr	P_val	F
ebi-a-GCST004131	rs12136659	C	T	0.0142	0.087	1	1.02e-09	37.5372
ebi-a-GCST004131	rs2488398	C	G	0.0149	0.0985	1	3.63e-11	43.7019
ebi-a-GCST004131	rs10746475	A	T	0.0164	0.1308	1	1.58e-15	63.6104
ebi-a-GCST004131	rs4654925	C	G	0.0124	-0.1172	1	4.8e-21	89.333
ebi-a-GCST004131	rs112936798	C	A	0.0332	-0.1844	1	2.89e-08	30.8493
ebi-a-GCST004131	rs35730213	C	G	0.014	-0.1346	1	7.5e-22	92.4345
ebi-a-GCST004131	rs3024493	A	C	0.0165	0.1911	1	4.04e-31	134.139
ebi-a-GCST004131	rs11209013	G	A	0.0124	0.0773	1	4.46e-10	38.8611
ebi-a-GCST004131	rs11581607	A	G	0.0294	-0.6578	1	4.59e-111	500.603
ebi-a-GCST004131	rs1336900	A	G	0.0128	-0.0848	1	2.98e-11	43.8906
ebi-a-GCST004131	rs10800309	G	A	0.0133	-0.123	1	1.94e-20	85.5277
ebi-a-GCST004131	rs1268339	C	T	0.0163	0.0907	1	2.75e-08	30.9627
ebi-a-GCST004131	rs1317209	A	G	0.016	0.1164	1	3.79e-13	52.9256
ebi-a-GCST004131	rs3820330	A	C	0.014	-0.0892	1	1.72e-10	40.5951
ebi-a-GCST004131	rs4276914	A	G	0.0125	0.0783	1	3.15e-10	39.2377
ebi-a-GCST004131	rs7532133	G	A	0.0134	0.0789	1	3.83e-09	34.6692
ebi-a-GCST004131	rs11677002	C	T	0.0126	-0.0931	2	1.37e-13	54.5957
ebi-a-GCST004131	rs55946629	A	C	0.018	0.1298	2	5.45e-13	52.0001
ebi-a-GCST004131	rs4676408	A	G	0.013	0.1011	2	7.63e-15	60.4805
ebi-a-GCST004131	rs7608697	C	A	0.0126	0.1395	2	1.67e-28	122.577
ebi-a-GCST004131	rs13422838	C	T	0.0205	-0.1143	2	2.56e-08	31.0874
ebi-a-GCST004131	rs62180107	C	G	0.0132	-0.0797	2	1.55e-09	36.456
ebi-a-GCST004131	rs3792111	T	C	0.0124	0.1391	2	5.12e-29	125.838
ebi-a-GCST004131	rs1558619	T	G	0.0123	-0.0843	2	8.9e-12	46.9726
ebi-a-GCST004131	rs76286777	C	T	0.0151	0.0996	2	4.65e-11	43.5076
ebi-a-GCST004131	rs72852162	C	A	0.0202	-0.1129	2	2.3e-08	31.2381
ebi-a-GCST004131	rs6740847	G	A	0.0125	-0.0924	2	1.22e-13	54.6417
ebi-a-GCST004131	rs62183956	T	C	0.0125	-0.078	2	4.49e-10	38.9376
ebi-a-GCST004131	rs1131095	C	T	0.0131	0.1635	3	1.22e-35	155.773
ebi-a-GCST004131	rs56116661	T	C	0.0163	-0.1	3	9.27e-10	37.6378
ebi-a-GCST004131	rs77272631	C	G	0.0417	0.2293	3	3.72e-08	30.2368
ebi-a-GCST004131	rs503734	G	A	0.0124	-0.0692	3	2.67e-08	31.1436
ebi-a-GCST004131	rs2593855	T	C	0.014	-0.0832	3	2.54e-09	35.3176
ebi-a-GCST004131	rs11734570	A	G	0.0127	0.0694	4	4.8e-08	29.8615
ebi-a-GCST004131	rs62324212	A	C	0.0127	0.0886	4	2.67e-12	48.6698
ebi-a-GCST004131	rs4957256	T	C	0.0155	-0.1179	5	3.37e-14	57.8581
ebi-a-GCST004131	rs17656349	T	C	0.0125	0.0731	5	5.17e-09	34.1991
ebi-a-GCST004131	rs6579807	T	C	0.0189	0.125	5	4.01e-11	43.7418
ebi-a-GCST004131	rs1445004	T	C	0.0127	0.1689	5	3.48e-40	176.869
ebi-a-GCST004131	rs62378712	C	T	0.0142	-0.0776	5	4.23e-08	29.8639
ebi-a-GCST004131	rs6873866	C	T	0.0128	-0.0919	5	6.15e-13	51.5479
ebi-a-GCST004131	rs10041497	C	T	0.0129	0.0819	5	1.95e-10	40.3077
ebi-a-GCST004131	rs755374	T	C	0.0134	0.1767	5	1.59e-39	173.886
ebi-a-GCST004131	rs56235845	G	T	0.0138	0.0877	5	1.77e-10	40.3869
ebi-a-GCST004131	rs11739135	C	G	0.0125	0.1366	5	1.1e-27	119.421
ebi-a-GCST004131	rs341295	T	C	0.0124	0.0702	5	1.45e-08	32.0502
ebi-a-GCST004131	rs11152949	G	A	0.0133	0.1019	6	1.56e-14	58.7009
ebi-a-GCST004131	rs1267496	C	G	0.0159	0.1053	6	3.39e-11	43.8594
ebi-a-GCST004131	rs145568234	G	T	0.0476	0.86	6	4.73e-73	326.425
ebi-a-GCST004131	rs6457681	T	G	0.0153	-0.1687	6	3.75e-28	121.576
ebi-a-GCST004131	rs4712528	C	G	0.0152	0.1043	6	7.14e-12	47.0849
ebi-a-GCST004131	rs143210366	G	T	0.036	0.2836	6	3.14e-15	62.0594
ebi-a-GCST004131	rs62408218	T	C	0.0129	-0.0818	6	2.4e-10	40.2094
ebi-a-GCST004131	rs212402	A	G	0.013	-0.0743	6	1.06e-08	32.6656
ebi-a-GCST004131	rs34140409	T	C	0.0237	-0.1583	6	2.28e-11	44.6134
ebi-a-GCST004131	rs6933404	C	T	0.0149	0.0863	6	6.64e-09	33.5466
ebi-a-GCST004131	rs35171809	G	A	0.0123	0.1088	6	1.16e-18	78.2434
ebi-a-GCST004131	rs10953551	G	A	0.0127	-0.1033	7	4.94e-16	66.1597
ebi-a-GCST004131	rs243505	G	A	0.0128	-0.0805	7	3.04e-10	39.5523
ebi-a-GCST004131	rs149169037	A	G	0.0242	-0.1338	7	3.26e-08	30.569
ebi-a-GCST004131	rs1456896	T	C	0.0133	0.0879	7	4.5e-11	43.6792
ebi-a-GCST004131	rs62482552	A	G	0.0131	-0.0737	7	1.97e-08	31.6514
ebi-a-GCST004131	rs11768365	G	A	0.0152	-0.0837	7	3.88e-08	30.3224
ebi-a-GCST004131	rs78771661	T	C	0.0669	-0.3848	8	8.95e-09	33.084
ebi-a-GCST004131	rs4380956	A	G	0.0127	0.0907	8	1.12e-12	51.0043
ebi-a-GCST004131	rs938650	A	G	0.0189	-0.1074	8	1.41e-08	32.2913
ebi-a-GCST004131	rs1887428	C	G	0.0131	-0.1643	9	2.46e-36	157.301
ebi-a-GCST004131	rs10114470	C	T	0.0137	0.1475	9	4.1e-27	115.916
ebi-a-GCST004131	rs3829110	G	A	0.0125	0.1574	9	3.52e-36	158.558
ebi-a-GCST004131	rs1250573	A	G	0.0138	-0.098	10	1.11e-12	50.4306
ebi-a-GCST004131	rs10826797	T	G	0.0136	-0.099	10	3.99e-13	52.9898
ebi-a-GCST004131	rs6584282	G	A	0.0124	-0.152	10	1.19e-34	150.26
ebi-a-GCST004131	rs11195128	T	C	0.0133	0.0792	10	2.74e-09	35.4607
ebi-a-GCST004131	rs2384352	G	A	0.0131	0.0951	10	3.12e-13	52.7009
ebi-a-GCST004131	rs10761659	G	A	0.0126	0.1585	10	2.3e-36	158.24
ebi-a-GCST004131	rs7918084	T	C	0.0125	0.071	10	1.38e-08	32.2624
ebi-a-GCST004131	rs111456533	A	G	0.017	-0.1031	10	1.18e-09	36.7807
ebi-a-GCST004131	rs11221335	C	T	0.0148	0.0827	11	2.44e-08	31.2239
ebi-a-GCST004131	rs11236797	A	C	0.0125	0.1488	11	7.19e-33	141.705
ebi-a-GCST004131	rs11066188	A	G	0.013	0.0874	12	1.76e-11	45.1998
ebi-a-GCST004131	rs117981694	A	G	0.0411	0.3452	12	4.53e-17	70.5437
ebi-a-GCST004131	rs12825700	A	G	0.0127	0.1324	12	1.27e-25	108.685
ebi-a-GCST004131	rs3897234	C	T	0.0145	0.0971	13	1.9e-11	44.8438
ebi-a-GCST004131	rs140933577	C	T	0.0305	-0.1857	13	1.13e-09	37.0701
ebi-a-GCST004131	rs194746	T	C	0.0124	0.0833	14	1.84e-11	45.1281
ebi-a-GCST004131	rs3850378	C	T	0.0207	0.1536	14	1.1e-13	55.0607
ebi-a-GCST004131	rs1864239	G	A	0.1782	1.3366	15	6.27e-14	56.2584
ebi-a-GCST004131	rs56062135	T	C	0.0145	0.1382	15	1.37e-21	90.8406
ebi-a-GCST004131	rs7190426	C	A	0.0155	-0.0872	16	2.06e-08	31.6497
ebi-a-GCST004131	rs28374519	A	G	0.0137	-0.1105	16	6.55e-16	65.0554
ebi-a-GCST004131	rs9934775	T	C	0.0172	-0.1116	16	8.77e-11	42.099
ebi-a-GCST004131	rs8056255	A	T	0.0327	0.2765	16	2.99e-17	71.4981
ebi-a-GCST004131	rs11548656	G	A	0.0362	-0.2374	16	5.18e-11	43.0075
ebi-a-GCST004131	rs749910	A	G	0.0138	0.1961	16	7.83e-46	201.928
ebi-a-GCST004131	rs2301127	A	G	0.0126	0.0783	16	4.96e-10	38.6173
ebi-a-GCST004131	rs16940202	C	T	0.0169	0.113	16	2.5e-11	44.7078
ebi-a-GCST004131	rs12936409	T	C	0.0124	0.1406	17	7.73e-30	128.566
ebi-a-GCST004131	rs744166	G	A	0.0126	-0.1109	17	1.34e-18	77.4679
ebi-a-GCST004131	rs714910	C	A	0.0139	-0.0959	17	6.23e-12	47.6001
ebi-a-GCST004131	rs113846785	CG	C	0.018	-0.1319	17	2.47e-13	53.6963
ebi-a-GCST004131	rs1319951	G	C	0.0147	-0.0851	18	7.5e-09	33.5139
ebi-a-GCST004131	rs80262450	A	G	0.019	0.1581	18	1.04e-16	69.2399
ebi-a-GCST004131	rs4807569	C	A	0.0152	0.1281	19	4.24e-17	71.025
ebi-a-GCST004131	rs7256518	A	G	0.0276	-0.1665	19	1.63e-09	36.3924
ebi-a-GCST004131	rs62126610	G	A	0.0166	0.1407	19	2.6e-17	71.8409
ebi-a-GCST004131	rs11669299	T	C	0.0157	-0.1107	19	1.84e-12	49.716
ebi-a-GCST004131	rs6062496	A	G	0.0129	0.137	20	2.83e-26	112.788
ebi-a-GCST004131	rs4256018	G	T	0.0138	0.0786	20	1.23e-08	32.4405
ebi-a-GCST004131	rs6017342	C	A	0.0135	0.1156	20	1.07e-17	73.3243
ebi-a-GCST004131	rs6063502	G	A	0.0134	-0.0734	20	4.55e-08	30.0042
ebi-a-GCST004131	rs154873	A	G	0.0132	-0.0813	20	7.38e-10	37.9344
ebi-a-GCST004131	rs1297264	G	A	0.0126	-0.1462	21	3.98e-31	134.634
ebi-a-GCST004131	rs2836881	T	G	0.0146	-0.1643	21	1.96e-29	126.64
ebi-a-GCST004131	rs2838517	C	T	0.0125	-0.128	21	1.83e-24	104.858
ebi-a-GCST004131	rs2413583	T	C	0.0171	-0.1732	22	4.6e-24	102.59
ebi-a-GCST004131	rs5754100	C	T	0.016	0.1293	22	7.14e-16	65.3066
ebi-a-GCST004131	rs5763793	T	G	0.013	0.0734	22	1.47e-08	31.8791

## Sheet: SNPs related to CD (training)
Detailed information of instrumental variables of CD (training set)
ID	SNP	Effect_allele	Other_allele	Se	Beta	Chr	P_val	F
ebi-a-GCST004132	rs12131079	T	C	0.0174	-0.1088	1	3.99e-10	39.0984
ebi-a-GCST004132	rs35730213	C	G	0.0181	-0.1166	1	1.17e-10	41.4992
ebi-a-GCST004132	rs3122605	A	G	0.0227	-0.1748	1	1.24e-14	59.2968
ebi-a-GCST004132	rs114802258	T	C	0.0384	-0.2245	1	5.11e-09	34.1799
ebi-a-GCST004132	rs4316387	C	T	0.0189	-0.1292	1	7.74e-12	46.7306
ebi-a-GCST004132	rs6679677	A	C	0.0286	-0.2275	1	1.77e-15	63.2748
ebi-a-GCST004132	rs6704109	T	C	0.0181	0.1748	1	5.1e-22	93.2665
ebi-a-GCST004132	rs7517847	G	T	0.0165	-0.3447	1	5.84e-97	436.43
ebi-a-GCST004132	rs11378157	AG	A	0.0185	-0.1376	2	9.29e-14	55.3214
ebi-a-GCST004132	rs11683692	C	T	0.038	-0.2144	2	1.75e-08	31.8334
ebi-a-GCST004132	rs4343432	G	A	0.0162	0.1123	2	3.5e-12	48.054
ebi-a-GCST004132	rs11677002	C	T	0.0163	-0.1124	2	4.57e-12	47.5508
ebi-a-GCST004132	rs34004493	G	A	0.0179	0.1258	2	2e-12	49.3918
ebi-a-GCST004132	rs3816234	A	G	0.0162	0.2704	2	1.51e-62	278.601
ebi-a-GCST004132	rs55946629	A	C	0.0231	0.1755	2	2.85e-14	57.7205
ebi-a-GCST004132	rs7608697	C	A	0.0163	0.1229	2	4.03e-14	56.8497
ebi-a-GCST004132	rs6740847	G	A	0.0161	-0.104	2	9.72e-11	41.7268
ebi-a-GCST004132	rs1583792	T	C	0.016	-0.0882	2	3.26e-08	30.3877
ebi-a-GCST004132	rs56116661	T	C	0.0212	-0.1312	3	5.67e-10	38.2998
ebi-a-GCST004132	rs6808936	G	A	0.0161	0.0904	3	1.93e-08	31.5272
ebi-a-GCST004132	rs9836291	A	G	0.017	0.1722	3	3.77e-24	102.605
ebi-a-GCST004132	rs2581828	G	C	0.0162	-0.0941	3	6.46e-09	33.7403
ebi-a-GCST004132	rs73243877	G	A	0.0212	0.1164	4	4.12e-08	30.1463
ebi-a-GCST004132	rs13107325	T	C	0.0284	0.2006	4	1.66e-12	49.8913
ebi-a-GCST004132	rs62324212	A	C	0.0163	0.106	4	8.02e-11	42.2899
ebi-a-GCST004132	rs6579807	T	C	0.0244	0.1993	5	3.44e-16	66.7168
ebi-a-GCST004132	rs755374	T	C	0.0174	0.1969	5	1.38e-29	128.054
ebi-a-GCST004132	rs6451494	C	T	0.0166	0.2605	5	8.26e-56	246.263
ebi-a-GCST004132	rs112856973	C	T	0.0243	-0.1612	5	3.61e-11	44.0066
ebi-a-GCST004132	rs6873866	C	T	0.0164	-0.1314	5	1.35e-15	64.1953
ebi-a-GCST004132	rs2188962	T	C	0.016	0.2004	5	5.59e-36	156.876
ebi-a-GCST004132	rs181826	A	C	0.0167	0.1162	5	3.24e-12	48.4149
ebi-a-GCST004132	rs1012636	T	G	0.0198	0.1291	6	7.01e-11	42.513
ebi-a-GCST004132	rs1321859	T	C	0.0172	-0.1049	6	1.18e-09	37.1958
ebi-a-GCST004132	rs73516754	C	A	0.0169	0.1423	6	4.04e-17	70.8984
ebi-a-GCST004132	rs35171809	G	A	0.0159	0.1566	6	9.07e-23	97.0039
ebi-a-GCST004132	rs111281598	C	T	0.0316	0.2745	6	4.17e-18	75.4589
ebi-a-GCST004132	rs6941902	C	T	0.0273	0.163	6	2.39e-09	35.6492
ebi-a-GCST004132	rs7753014	G	C	0.0163	-0.0989	6	1.39e-09	36.8144
ebi-a-GCST004132	rs145568234	G	T	0.0633	0.8602	6	4.31e-42	184.668
ebi-a-GCST004132	rs9482770	C	T	0.0162	0.0987	6	1.01e-09	37.1197
ebi-a-GCST004132	rs9501641	T	C	0.0432	0.3027	6	2.57e-12	49.0973
ebi-a-GCST004132	rs9258357	C	T	0.0216	-0.1179	6	5e-08	29.7934
ebi-a-GCST004132	rs212409	A	G	0.0162	-0.1096	6	1.49e-11	45.7711
ebi-a-GCST004132	rs9656588	C	T	0.0173	0.1183	7	8.73e-12	46.7603
ebi-a-GCST004132	rs938650	A	G	0.0247	-0.1747	8	1.65e-12	50.0256
ebi-a-GCST004132	rs4380956	A	G	0.0165	0.132	8	1.15e-15	64
ebi-a-GCST004132	rs79832570	C	T	0.0344	0.2234	8	8.9e-11	42.1745
ebi-a-GCST004132	rs10114470	C	T	0.0177	0.1687	9	1.76e-21	90.8414
ebi-a-GCST004132	rs1887428	C	G	0.0169	-0.166	9	8.54e-23	96.4812
ebi-a-GCST004132	rs4077515	T	C	0.0162	0.1848	9	3.14e-30	130.129
ebi-a-GCST004132	rs10884966	A	G	0.0171	0.1131	10	4.13e-11	43.7455
ebi-a-GCST004132	rs61839660	T	C	0.0261	0.1468	10	1.98e-08	31.6352
ebi-a-GCST004132	rs2002695	G	A	0.0189	-0.1293	10	8.31e-12	46.803
ebi-a-GCST004132	rs10822050	C	T	0.0162	0.1827	10	2.35e-29	127.188
ebi-a-GCST004132	rs2675670	C	G	0.0161	0.1074	10	2.89e-11	44.4997
ebi-a-GCST004132	rs1148246	T	C	0.0167	-0.1323	10	2.09e-15	62.7606
ebi-a-GCST004132	rs1250573	A	G	0.0179	-0.1522	10	1.92e-17	72.2975
ebi-a-GCST004132	rs6584282	G	A	0.016	-0.1658	10	3.44e-25	107.381
ebi-a-GCST004132	rs11236797	A	C	0.0161	0.176	11	8.51e-28	119.502
ebi-a-GCST004132	rs28999107	T	G	0.0178	0.1083	12	1.06e-09	37.0183
ebi-a-GCST004132	rs77566919	A	G	0.0185	-0.1089	12	4.13e-09	34.6507
ebi-a-GCST004132	rs34635748	T	C	0.0504	0.4794	12	1.95e-21	90.4763
ebi-a-GCST004132	rs1373904	G	A	0.0189	0.141	13	9.11e-14	55.6563
ebi-a-GCST004132	rs194746	T	C	0.0161	0.0975	14	1.24e-09	36.6739
ebi-a-GCST004132	rs3850378	C	T	0.0267	0.199	14	8.31e-14	55.5499
ebi-a-GCST004132	rs72743461	A	C	0.0187	0.1684	15	2.26e-19	81.0963
ebi-a-GCST004132	rs2021511	T	C	0.0182	-0.1082	16	2.63e-09	35.3437
ebi-a-GCST004132	rs42861	G	A	0.0167	0.1243	16	8.87e-14	55.3999
ebi-a-GCST004132	rs2076756	G	A	0.0174	0.385	16	1.8e-108	489.579
ebi-a-GCST004132	rs7195228	G	C	0.0209	-0.1327	16	2.09e-10	40.3134
ebi-a-GCST004132	rs72798422	C	T	0.0382	0.5495	16	6.05e-47	206.923
ebi-a-GCST004132	rs10492862	A	C	0.0176	0.1067	16	1.26e-09	36.7539
ebi-a-GCST004132	rs2948542	G	A	0.0163	0.1016	17	5.15e-10	38.8519
ebi-a-GCST004132	rs714910	C	A	0.0181	-0.1531	17	2.49e-17	71.5473
ebi-a-GCST004132	rs12936409	T	C	0.016	0.1426	17	4.31e-19	79.4327
ebi-a-GCST004132	rs744166	G	A	0.0162	-0.1142	17	1.8e-12	49.6938
ebi-a-GCST004132	rs80262450	A	G	0.0244	0.2268	18	1.34e-20	86.3985
ebi-a-GCST004132	rs144309607	T	C	0.047	-0.3712	19	2.69e-15	62.3764
ebi-a-GCST004132	rs62126620	A	G	0.0201	0.144	19	8.61e-13	51.3255
ebi-a-GCST004132	rs4807570	A	G	0.0193	0.1811	19	6.03e-21	88.0486
ebi-a-GCST004132	rs492602	G	A	0.0162	0.1084	19	2.33e-11	44.7743
ebi-a-GCST004132	rs6062496	A	G	0.0167	0.1223	20	2.62e-13	53.6315
ebi-a-GCST004132	rs3761158	A	G	0.0165	-0.1098	20	2.65e-11	44.283
ebi-a-GCST004132	rs1297264	G	A	0.0163	-0.1769	21	1.59e-27	117.782
ebi-a-GCST004132	rs2284553	G	A	0.0165	0.1277	21	1.14e-14	59.8982
ebi-a-GCST004132	rs2838517	C	T	0.0162	-0.1456	21	2.03e-19	80.7779
ebi-a-GCST004132	rs2143178	C	T	0.0223	-0.2087	22	6.84e-21	87.5861
ebi-a-GCST004132	rs5754100	C	T	0.0206	0.1687	22	3.02e-16	67.065

## Sheet: SNPs related to UC (training)
Detailed information of instrumental variables of UC (training set)
ID	SNP	Effect_allele	Other_allele	Se	Beta	Chr	P_val	F
ebi-a-GCST004133	rs7544646	G	C	0.016	-0.1168	1	2.53e-13	53.29
ebi-a-GCST004133	rs3024493	A	C	0.0209	0.21	1	7.46e-24	100.959
ebi-a-GCST004133	rs3820330	A	C	0.0178	-0.1587	1	3.91e-19	79.4902
ebi-a-GCST004133	rs11209026	A	G	0.0358	-0.483	1	1.99e-41	182.024
ebi-a-GCST004133	rs6658353	C	G	0.016	-0.1569	1	1.17e-22	96.1625
ebi-a-GCST004133	rs7554511	A	C	0.0178	-0.1448	1	4.27e-16	66.1755
ebi-a-GCST004133	rs7523335	A	G	0.021	-0.1389	1	3.42e-11	43.7488
ebi-a-GCST004133	rs2816954	A	T	0.0229	0.1375	1	1.8e-09	36.0524
ebi-a-GCST004133	rs1317209	A	G	0.0203	0.1818	1	2.9e-19	80.2039
ebi-a-GCST004133	rs79051659	A	G	0.0264	0.1605	1	1.3e-09	36.9609
ebi-a-GCST004133	rs4654925	C	G	0.0159	-0.2217	1	2.61e-44	194.418
ebi-a-GCST004133	rs7608697	C	A	0.0161	0.1597	2	3.03e-23	98.3916
ebi-a-GCST004133	rs55905347	A	G	0.0166	0.1054	2	2.09e-10	40.3148
ebi-a-GCST004133	rs62180181	T	C	0.0171	0.1226	2	8.08e-13	51.403
ebi-a-GCST004133	rs4676408	A	G	0.0167	0.1433	2	1.19e-17	73.6308
ebi-a-GCST004133	rs1811711	G	C	0.0223	-0.1299	2	6.09e-09	33.9319
ebi-a-GCST004133	rs1131095	C	T	0.0168	0.1593	3	2.18e-21	89.911
ebi-a-GCST004133	rs755374	T	C	0.0171	0.1714	5	9.73e-24	100.468
ebi-a-GCST004133	rs72704802	T	C	0.0206	-0.1223	5	2.89e-09	35.2467
ebi-a-GCST004133	rs17715902	A	G	0.0166	0.0974	5	4.62e-09	34.4272
ebi-a-GCST004133	rs6889364	A	G	0.0228	0.1318	5	7.87e-09	33.4165
ebi-a-GCST004133	rs17656349	T	C	0.0159	0.09	5	1.54e-08	32.0399
ebi-a-GCST004133	rs67111717	G	A	0.0171	0.0944	5	3.27e-08	30.4756
ebi-a-GCST004133	rs9260809	G	A	0.0184	-0.1102	6	1.96e-09	35.8697
ebi-a-GCST004133	rs9267798	C	G	0.028	0.2486	6	6.54e-19	78.829
ebi-a-GCST004133	rs9271176	G	A	0.0173	-0.3495	6	4.2e-91	408.133
ebi-a-GCST004133	rs28383224	G	A	0.0165	-0.1468	6	4.65e-19	79.1561
ebi-a-GCST004133	rs3734851	A	G	0.0584	0.5033	6	6.58e-18	74.2725
ebi-a-GCST004133	rs13200059	A	G	0.0436	0.2944	6	1.48e-11	45.5935
ebi-a-GCST004133	rs6933404	C	T	0.0188	0.1486	6	2.69e-15	62.4773
ebi-a-GCST004133	rs113986290	T	C	0.0531	-0.3066	6	7.59e-09	33.3392
ebi-a-GCST004133	rs798506	C	T	0.0179	-0.1206	7	1.47e-11	45.393
ebi-a-GCST004133	rs4728142	A	G	0.0158	0.0995	7	3.23e-10	39.6581
ebi-a-GCST004133	rs989960	T	C	0.016	-0.1214	7	3.28e-14	57.5702
ebi-a-GCST004133	rs10272963	T	C	0.016	-0.1512	7	4.11e-21	89.3025
ebi-a-GCST004133	rs1887428	C	G	0.0166	-0.167	9	9.65e-24	101.208
ebi-a-GCST004133	rs10817678	A	G	0.017	0.1332	9	4.42e-15	61.3918
ebi-a-GCST004133	rs3812565	C	T	0.016	0.1335	9	6.5e-17	69.6182
ebi-a-GCST004133	rs10761659	G	A	0.016	0.1276	10	1.33e-15	63.6006
ebi-a-GCST004133	rs7911117	G	T	0.0239	-0.1342	10	1.84e-08	31.5289
ebi-a-GCST004133	rs7911680	C	A	0.0159	-0.1525	10	6.71e-22	91.991
ebi-a-GCST004133	rs2212434	T	C	0.0159	0.1252	11	2.8e-15	62.0032
ebi-a-GCST004133	rs2045241	A	G	0.0169	-0.1063	11	2.83e-10	39.5634
ebi-a-GCST004133	rs12825700	A	G	0.0161	0.1889	12	7.33e-32	137.661
ebi-a-GCST004133	rs1359946	A	G	0.0202	0.1571	13	6.58e-15	60.4853
ebi-a-GCST004133	rs56062135	T	C	0.0184	0.1078	15	4.66e-09	34.3243
ebi-a-GCST004133	rs11645239	G	C	0.02	-0.1174	16	4.14e-09	34.4569
ebi-a-GCST004133	rs7203363	A	T	0.0189	0.1071	16	1.41e-08	32.1111
ebi-a-GCST004133	rs16940186	C	T	0.0214	0.1357	16	2.18e-10	40.2098
ebi-a-GCST004133	rs113846785	CG	C	0.0229	-0.1627	17	1.15e-12	50.4782
ebi-a-GCST004133	rs12936409	T	C	0.0158	0.1365	17	5.62e-18	74.6365
ebi-a-GCST004133	rs11651246	G	T	0.0219	0.147	17	2.01e-11	45.0554
ebi-a-GCST004133	rs10408351	A	G	0.0204	0.1548	19	2.92e-14	57.5813
ebi-a-GCST004133	rs78064630	A	G	0.0308	0.1759	19	1.08e-08	32.616
ebi-a-GCST004133	rs6062496	A	G	0.0163	0.1359	20	8.97e-17	69.5126
ebi-a-GCST004133	rs6017342	C	A	0.017	0.1944	20	3.95e-30	130.766
ebi-a-GCST004133	rs2836881	T	G	0.0186	-0.2217	21	1.11e-32	142.071
ebi-a-GCST004133	rs2838517	C	T	0.016	-0.1177	21	1.78e-13	54.1144
ebi-a-GCST004133	rs1736161	A	G	0.0161	-0.1227	21	2.22e-14	58.0814
ebi-a-GCST004133	rs9611131	C	T	0.0227	-0.1494	22	5.11e-11	43.3161
ebi-a-GCST004133	rs4993442	T	G	0.0179	-0.0988	22	3.54e-08	30.4655
ebi-a-GCST004133	rs137845	G	A	0.0158	0.1011	22	1.5e-10	40.9438

## Sheet: SNPs related to IBD(validation)
Detailed information of instrumental variables of IBD (validation set)
ID	SNP	Effect_allele	Other_allele	Se	Beta	Chr	P_val	F
ieu-a-31	rs10737481	G	T	0.017	0.141103	1	1.19e-16	68.8929
ieu-a-31	rs10800314	A	C	0.0179	-0.143097	1	1.17e-15	63.908
ieu-a-31	rs11209026	A	G	0.0422	-0.72629	1	1.76e-66	296.207
ieu-a-31	rs1886731	C	T	0.0175	-0.0970995	1	3.08e-08	30.7863
ieu-a-31	rs3024493	A	C	0.0222	0.212996	1	8.48e-22	92.0528
ieu-a-31	rs35730213	C	G	0.0194	-0.151404	1	6.91e-15	60.9076
ieu-a-31	rs112401990	A	G	0.0174	0.142202	2	2.84e-16	66.7902
ieu-a-31	rs11677953	A	G	0.0171	0.0975985	2	1.05e-08	32.5757
ieu-a-31	rs2241878	C	T	0.0169	0.148001	2	1.75e-18	76.693
ieu-a-31	rs4676408	A	G	0.0181	0.118103	2	6.62e-11	42.576
ieu-a-31	rs1873625	A	C	0.0179	0.177301	3	3.71e-23	98.1107
ieu-a-31	rs45528737	T	C	0.03	0.166802	4	2.66e-08	30.9143
ieu-a-31	rs6826501	T	C	0.0169	-0.0927953	4	4.12e-08	30.1494
ieu-a-31	rs10045431	C	A	0.0189	0.177406	5	6.59e-21	88.1075
ieu-a-31	rs13178036	C	G	0.0184	0.100904	5	4.13e-08	30.0733
ieu-a-31	rs17800987	G	A	0.0305	0.2017	5	3.71e-11	43.7333
ieu-a-31	rs254560	A	G	0.0171	0.0995014	5	6.16e-09	33.8584
ieu-a-31	rs35260072	C	A	0.017	0.142197	5	7.07e-17	69.9654
ieu-a-31	rs6873866	C	T	0.0176	-0.106996	5	1.09e-09	36.9581
ieu-a-31	rs6880778	G	A	0.0173	0.187801	5	2.14e-27	117.843
ieu-a-31	rs148844907	A	T	0.0963	1.1375	6	3.63e-32	139.524
ieu-a-31	rs28383456	T	C	0.02	-0.177501	6	5.77e-19	78.7665
ieu-a-31	rs34190331	A	G	0.0303	0.176899	6	5.39e-09	34.0852
ieu-a-31	rs444210	G	A	0.0168	0.109502	6	7.39e-11	42.484
ieu-a-31	rs4712528	C	G	0.0207	0.122598	6	3.07e-09	35.0773
ieu-a-31	rs6911490	C	T	0.0208	-0.142801	6	6.82e-12	47.1342
ieu-a-31	rs6927172	G	C	0.0202	0.110295	6	4.65e-08	29.8132
ieu-a-31	rs9370774	C	T	0.0219	-0.130704	6	2.54e-09	35.6196
ieu-a-31	rs4730272	G	A	0.0178	-0.134102	7	4.5e-14	56.7584
ieu-a-31	rs1551399	C	A	0.0173	0.101302	8	5.01e-09	34.2881
ieu-a-31	rs1887428	C	G	0.0178	-0.171595	9	6.65e-22	92.9328
ieu-a-31	rs4077515	T	C	0.0172	0.179401	9	1.5e-25	108.791
ieu-a-31	rs4246905	C	T	0.0197	0.163001	9	1.42e-16	68.4618
ieu-a-31	rs10761659	G	A	0.0172	0.161896	10	4.07e-21	88.5963
ieu-a-31	rs1250573	A	G	0.019	-0.113606	10	2.21e-09	35.7516
ieu-a-31	rs12764283	A	G	0.0179	0.126597	10	1.57e-12	50.0197
ieu-a-31	rs6584283	C	T	0.0169	-0.180303	10	1.7e-26	113.824
ieu-a-31	rs11236797	A	C	0.017	0.155704	11	4.75e-20	83.8884
ieu-a-31	rs140892874	C	T	0.0512	0.409594	12	1.28e-15	63.9981
ieu-a-31	rs2193041	G	A	0.0172	0.133703	12	6.91e-15	60.4262
ieu-a-31	rs3850378	C	T	0.0282	0.155099	14	3.8e-08	30.2496
ieu-a-31	rs11548656	G	A	0.0507	-0.292796	16	7.72e-09	33.3514
ieu-a-31	rs12446550	A	G	0.0171	0.107796	16	2.78e-10	39.7386
ieu-a-31	rs2076756	G	A	0.0186	0.187595	16	5.59e-24	101.722
ieu-a-31	rs72798422	C	T	0.0431	0.2776	16	1.19e-10	41.4844
ieu-a-31	rs9934775	T	C	0.0232	-0.139595	16	1.71e-09	36.2046
ieu-a-31	rs12936409	T	C	0.0168	0.145701	17	3.87e-18	75.2154
ieu-a-31	rs744166	G	A	0.0172	-0.120703	17	2.16e-12	49.2469
ieu-a-31	rs2542147	T	G	0.0227	-0.1513	18	2.78e-11	44.4249
ieu-a-31	rs10408351	A	G	0.0221	0.137804	19	4.23e-10	38.8811
ieu-a-31	rs142770866	A	G	0.0337	0.23	19	8.14e-12	46.5796
ieu-a-31	rs6062496	A	G	0.018	0.164997	20	5.48e-20	84.0247
ieu-a-31	rs1736161	A	G	0.0174	-0.123298	21	1.34e-12	50.2127
ieu-a-31	rs2836882	A	G	0.0201	-0.196295	21	1.49e-22	95.3732
ieu-a-31	rs8134436	G	C	0.017	-0.144698	21	2.02e-17	72.4481
ieu-a-31	rs1003342	G	A	0.0168	-0.095001	22	1.67e-08	31.977
ieu-a-31	rs131657	A	T	0.0212	0.136496	22	1.24e-10	41.4542
ieu-a-31	rs7285952	G	T	0.0235	-0.176002	22	7.6e-14	56.0918

## Sheet: SNPs related to CD (validation)
Detailed information of instrumental variables of CD (validation set)
ID	SNP	Effect_allele	Other_allele	Se	Beta	Chr	P_val	F
ieu-a-30	rs11209026	A	G	0.0639	-0.995199	1	1.05e-54	242.559
ieu-a-30	rs3024505	A	G	0.0302	0.177903	1	3.9e-09	34.7019
ieu-a-30	rs6588243	C	A	0.0234	0.131704	1	1.78e-08	31.6786
ieu-a-30	rs6704109	T	C	0.0256	0.202002	1	2.77e-15	62.2632
ieu-a-30	rs697693	A	G	0.0281	0.172296	1	8.36e-10	37.5957
ieu-a-30	rs7543234	T	C	0.0267	0.155498	1	6.1e-09	33.9178
ieu-a-30	rs112401990	A	G	0.0237	0.132203	2	2.35e-08	31.1162
ieu-a-30	rs1873625	A	C	0.0243	0.180704	3	1.09e-13	55.2997
ieu-a-30	rs13135092	G	A	0.0389	0.221495	4	1.21e-08	32.4212
ieu-a-30	rs12717899	T	G	0.0289	0.159198	5	3.59e-08	30.3445
ieu-a-30	rs147018773	T	C	0.0375	0.321699	5	8.89e-18	73.5931
ieu-a-30	rs2188962	T	C	0.0228	0.212398	5	1.36e-20	86.7823
ieu-a-30	rs6873866	C	T	0.0239	-0.168096	5	2.06e-12	49.4674
ieu-a-30	rs7713270	T	C	0.0241	0.296602	5	6.97e-35	151.466
ieu-a-30	rs114607072	T	G	0.0629	0.441797	6	2.2e-12	49.3338
ieu-a-30	rs12194825	A	T	0.0298	-0.171904	6	8e-09	33.2766
ieu-a-30	rs140054334	T	C	0.0628	0.349797	6	2.57e-08	31.0251
ieu-a-30	rs148844907	A	T	0.1419	0.958001	6	1.47e-11	45.5792
ieu-a-30	rs28701841	A	G	0.0373	0.224303	6	1.85e-09	36.162
ieu-a-30	rs444210	G	A	0.0229	0.163402	6	1.02e-12	50.9148
ieu-a-30	rs1456896	T	C	0.0251	0.139301	7	2.9e-08	30.8007
ieu-a-30	rs921720	G	A	0.0237	0.162895	8	6.4e-12	47.241
ieu-a-30	rs1887428	C	G	0.0243	-0.168099	9	4.22e-12	47.8539
ieu-a-30	rs3810936	C	T	0.0263	0.207799	9	2.46e-15	62.4274
ieu-a-30	rs4077515	T	C	0.0235	0.215901	9	4.37e-20	84.4061
ieu-a-30	rs10761659	G	A	0.0237	0.212006	10	3.42e-19	80.0202
ieu-a-30	rs1250573	A	G	0.0264	-0.170895	10	9.01e-11	41.9036
ieu-a-30	rs1332099	C	T	0.0231	-0.211597	10	4.36e-20	83.9064
ieu-a-30	rs2505640	G	A	0.0237	-0.145701	10	7.61e-10	37.7945
ieu-a-30	rs11236797	A	C	0.0231	0.181104	11	4.85e-15	61.4656
ieu-a-30	rs11564236	T	A	0.0595	0.519093	12	2.85e-18	76.1126
ieu-a-30	rs1932990	T	C	0.0263	0.152901	13	6.02e-09	33.7994
ieu-a-30	rs4902642	A	G	0.0236	-0.129198	14	4.34e-08	29.9701
ieu-a-30	rs147684209	C	T	0.0244	0.154901	16	2.34e-10	40.3022
ieu-a-30	rs2076756	G	A	0.0242	0.399806	16	3.24e-61	272.94
ieu-a-30	rs72798422	C	T	0.0508	0.590392	16	3.19e-31	135.068
ieu-a-30	rs3091315	G	A	0.0263	-0.179501	17	9.52e-12	46.5824
ieu-a-30	rs744166	G	A	0.0233	-0.129299	17	2.92e-08	30.7949
ieu-a-30	rs80262450	A	G	0.0353	0.283102	18	1.08e-15	64.3186
ieu-a-30	rs2129944	G	T	0.0271	-0.1562	19	7.81e-09	33.2218
ieu-a-30	rs281379	A	G	0.0238	0.139797	19	4.26e-09	34.5018
ieu-a-30	rs8178977	C	G	0.0274	0.1928	19	2.06e-12	49.5123
ieu-a-30	rs1056441	C	T	0.0255	0.167	20	5.44e-11	42.8897
ieu-a-30	rs1297271	T	C	0.0237	-0.154901	21	6.28e-11	42.7181
ieu-a-30	rs151314883	A	G	0.0327	-0.223994	22	7.12e-12	46.9221
ieu-a-30	rs8137950	C	T	0.0286	0.173996	22	1.17e-09	37.0123

## Sheet: SNPs related to UC (validation)
Detailed information of instrumental variables of UC (validation set)
ID	SNP	Effect_allele	Other_allele	Se	Beta	Chr	P_val	F
ieu-a-32	rs10737481	G	T	0.0216	0.250104	1	4.37e-31	134.071
ieu-a-32	rs10917545	A	G	0.0335	-0.185101	1	3.29e-08	30.5301
ieu-a-32	rs11209026	A	G	0.0517	-0.561698	1	1.58e-27	118.039
ieu-a-32	rs1801274	G	A	0.0217	-0.182896	1	3.78e-17	71.0377
ieu-a-32	rs1886731	C	T	0.0221	-0.140501	1	2.25e-10	40.418
ieu-a-32	rs3024493	A	C	0.0276	0.236297	1	1.09e-17	73.299
ieu-a-32	rs35730213	C	G	0.0245	-0.167	1	8.81e-12	46.4623
ieu-a-32	rs7523335	A	G	0.0285	-0.170397	1	2.29e-09	35.7466
ieu-a-32	rs10182512	A	G	0.0223	0.1608	2	5.19e-13	51.9951
ieu-a-32	rs12612675	G	A	0.0219	0.122902	2	1.98e-08	31.4941
ieu-a-32	rs4676410	A	G	0.0284	0.207802	2	2.46e-13	53.5381
ieu-a-32	rs9823546	A	T	0.0223	0.176899	3	2.29e-15	62.9276
ieu-a-32	rs114152040	A	G	0.0623	0.339603	5	4.95e-08	29.7144
ieu-a-32	rs254559	A	C	0.0215	0.124304	5	7.63e-09	33.4267
ieu-a-32	rs56167332	A	C	0.0231	0.151596	5	5.3e-11	43.0677
ieu-a-32	rs148844907	A	T	0.1089	1.3413	6	7.17e-35	151.704
ieu-a-32	rs28383456	T	C	0.0256	-0.337307	6	1.07e-39	173.608
ieu-a-32	rs6933404	C	T	0.0252	0.166799	6	3.68e-11	43.8113
ieu-a-32	rs10272963	T	C	0.0216	-0.171904	7	1.69e-15	63.338
ieu-a-32	rs798502	C	A	0.0239	-0.136496	7	1.21e-08	32.617
ieu-a-32	rs1887428	C	G	0.0224	-0.176701	9	3.36e-15	62.2274
ieu-a-32	rs3829111	A	G	0.0214	0.156303	9	2.89e-13	53.3466
ieu-a-32	rs4574921	T	C	0.0256	0.150599	9	4.24e-09	34.607
ieu-a-32	rs7911680	C	A	0.0213	-0.1718	10	8.27e-16	65.056
ieu-a-32	rs2212434	T	C	0.0213	0.141899	11	2.46e-11	44.3812
ieu-a-32	rs483905	A	G	0.0228	0.128903	11	1.57e-08	31.9636
ieu-a-32	rs484356	G	C	0.0228	-0.134199	11	3.95e-09	34.6441
ieu-a-32	rs12817473	G	A	0.0217	0.190701	12	1.71e-18	77.2301
ieu-a-32	rs6017342	C	A	0.024	0.191306	20	1.38e-15	63.5382
ieu-a-32	rs6062496	A	G	0.0224	0.158498	20	1.47e-12	50.067
ieu-a-32	rs7282490	A	G	0.0214	-0.139699	21	7.08e-11	42.6147
ieu-a-32	rs9977672	A	G	0.0261	-0.245006	21	6.21e-21	88.1196
ieu-a-32	rs137845	G	A	0.0212	0.118198	22	2.38e-08	31.0848
