# Supplementary material for: Inflammatory bowel disease and risk for hemorrhoids: a Mendelian randomization analysis
Source: Sci Rep. 2024 Jul 19;14:16677. doi: 10.1038/s41598-024-66940-y (PMC11271563; doi:10.1038/s41598-024-66940-y)
Supplement: Supplementary file 4 — Supplementary Table 2. [file 41598_2024_66940_MOESM4_ESM.xlsx]

## Sheet: Sheet1
Supplementary Table 2. Multivariate MR results.
Variable	Population	nsnp	b	se	p	or	or_lci95	or_uci95
CD to HEM	European	73	0.0177991	0.00797282	0.0255841	1.01796	1.00217	1.03399
UC to HEM	European	46	0.00992131	0.0101874	0.330115	1.00997	0.990004	1.03034
