# Supplementary material for: Inflammatory bowel disease and risk for hemorrhoids: a Mendelian randomization analysis
Source: Sci Rep. 2024 Jul 19;14:16677. doi: 10.1038/s41598-024-66940-y (PMC11271563; doi:10.1038/s41598-024-66940-y)
Supplement: Supplementary file 5 — Supplementary Table 3. [file 41598_2024_66940_MOESM5_ESM.xlsx]

## Sheet: Sheet1
Supplementary Table 3. Mendelian Randomization results between Inflammatory bowel disease (including Crohn's disease and Ulcerative colitis) and hemorrhoids.
Variable	Category	Method	NSNP	OR (95% CI)	P	Heterogeneity p-value	MR Egger intercept test	After removing outliers (re-analysis)
								NSNP	OR (95% CI)	P	Heterogeneity p-value	MR Egger intercept test
IBD to HEM	Training set	MR-Egger	97	1.02(0.98 to 1.05)	0.32248	3.68854e-25	0.608415	95	1.01(0.99 to 1.04)	0.322679	2.43475e-07	0.621803
	Training set	Weighted median	97	1.02(1.01 to 1.04)	0.000288582			95	1.02(1.01 to 1.04)	0.000430484
	Training set	IVW	97	1.03(1.01 to 1.04)	0.000336882			95	1.02(1.01 to 1.03)	0.00043872
CD to HEM	Training set	MR-Egger	76	1.01(0.98 to 1.04)	0.501422	2.88811e-26	0.388528	73	1.01(0.99 to 1.03)	0.342349	1.47347e-05	0.384293
	Training set	Weighted median	76	1.02(1.01 to 1.03)	0.000223356			73	1.02(1.01 to 1.03)	0.000486377
	Training set	IVW	76	1.02(1.01 to 1.04)	0.00011074			73	1.02(1.01 to 1.03)	4.12052e-06
UC to HEM	Training set	MR-Egger	51	0.97(0.92 to 1.03)	0.329895	2.7017e-38	0.062836	46	0.99(0.96 to 1.02)	0.549208	0.000209875	0.0876621
	Training set	Weighted median	51	1.00(0.99 to 1.02)	0.482553			46	1.01(0.99 to 1.02)	0.497681
	Training set	IVW	51	1.02(1.00 to 1.04)	0.02627			46	1.02(1.01 to 1.03)	0.00464585
IBD to HEM	Validation set	MR-Egger	63	0.99(0.95 to 1.04)	0.802833	6.42714e-32	0.19	58	1.00(0.98 to 1.03)	0.724484	0.000135809	0.21
	Validation set	Weighted median	63	1.02(1.01 to 1.04)	0.000233807			58	1.03(1.01 to 1.04)	7.80908e-05
	Validation set	IVW	63	1.02(1.01 to 1.03)	0.00782549			58	1.02(1.01 to 1.03)	4.98624e-05
CD to HEM	Validation set	MR-Egger	52	1.00(0.97 to 1.03)	0.915779	1.57278e-27	0.21	46	1.00(0.99 to 1.02)	0.712744	0.0068417	0.1
	Validation set	Weighted median	52	1.02(1.01 to 1.03)	0.000657761			46	1.02(1.01 to 1.03)	0.00074566
	Validation set	IVW	52	1.02(1.01 to 1.03)	0.00376715			46	1.02(1.01 to 1.02)	3.77654e-05
UC to HEM	Validation set	MR-Egger	37	0.99(0.96 to 1.03)	0.857868	2.25028e-09	0.7	33	1.01(0.98 to 1.05)	0.455845	0.000370981	0.67
	Validation set	Weighted median	37	1.00(0.99 to 1.02)	0.571254			33	1.01(0.99 to 1.02)	0.255464
	Validation set	IVW	37	1.00(0.99 to 1.02)	0.605682			33	1.01(0.99 to 1.02)	0.288803
